# Supplementary material for: The traditional Chinese formulae Ling-gui-zhu-gan decoction alleviated non-alcoholic fatty liver disease via inhibiting PPP1R3C mediated molecules
Source: BMC Complement Altern Med. 2019 Jan 7;19:8. doi: 10.1186/s12906-018-2424-1 (PMC6323852; doi:10.1186/s12906-018-2424-1)
Supplement: Supplementary file 2 — Table S1. The overlapped differentially expressed genes. (XLSX 12 kb) [file 12906_2018_2424_MOESM2_ESM.xlsx]

## Sheet: Sheet1
ENSEMBL_ID	Gene_symbol	NAFLD Vs Normal_FDR	NAFLD Vs Normal_FoldChange	LGZG vs NAFLD_FDR	LGZG vs NAFLD_FoldChange
ENSRNOG00000020433	Actn4	0.0239206	1.21952	0.0285017	0.796748
ENSRNOG00000004342	Ahr	0.0189813	1.37786	0.0462526	0.662527
ENSRNOG00000056596	Alas1	0.0168186	1.22764	0.00383695	0.644394
ENSRNOG00000033466	Apon	0.00424043	0.739835	0.0312141	1.32956
ENSRNOG00000004400	Avpr1a	0.022571	1.34113	0.0404447	0.62171
ENSRNOG00000016551	Bcl2l11	0.0165287	1.70755	0.0282148	0.55572
ENSRNOG00000003357	Col3a1	0.0148598	1.29453	0.00621732	0.734368
ENSRNOG00000020308	Ech1	0.0016068	0.644743	0.0258269	1.41189
ENSRNOG00000020440	Fads2	0.00384935	0.522584	0.0405047	0.727109
ENSRNOG00000014288	Fn1	0.0163825	1.29509	0.0162276	0.764369
ENSRNOG00000013397	Foxo1	0.021537	1.64476	0.0316807	0.493584
ENSRNOG00000000299	Foxo3	0.0332455	1.56193	0.0123126	0.425666
ENSRNOG00000016242	Fzd1	0.0304435	1.27134	0.0254751	0.519896
ENSRNOG00000001242	Gstt3	0.0176626	1.2814	0.0467752	1.35627
ENSRNOG00000021200	Hfe2	0.00683975	0.658217	0.0283552	1.63692
ENSRNOG00000034066	Hspa8	0.00136078	0.695729	0.0274328	0.790508
ENSRNOG00000002050	Igfbp7	0.016508	1.28234	0.0399685	0.723319
ENSRNOG00000006859	Insig1	0.0157059	0.698357	0.00282093	0.400167
ENSRNOG00000049900	Irf2bp2	0.0218872	1.42232	0.0371882	0.541923
ENSRNOG00000004377	Lpin1	0.0163916	1.51766	6.6518e-06	0.405633
ENSRNOG00000025053	Lrp1	0.0195354	1.20328	0.0157572	0.822853
ENSRNOG00000016037	Mafb	0.0148361	1.47831	0.0247235	0.533254
ENSRNOG00000014948	Osgin1	0.00441097	0.426631	0.0043164	2.36002
ENSRNOG00000018903	Pik3r1	0.0265471	1.29171	0.00281349	0.535
ENSRNOG00000018494	Ppp1r3c	0.00166666	2.38487	1.41615e-07	0.360724
ENSRNOG00000005271	Rapgef5	0.0300398	1.50153	0.0474317	0.490079
ENSRNOG00000002345	Rasgef1b	0.0119758	2.07335	0.009741	0.428977
ENSRNOG00000017244	Rnf186	0.00841559	0.139331	0.0329299	4.72577
ENSRNOG00000013552	Scd1	0.0111026	1.86564	0.0226628	0.560725
ENSRNOG00000004403	Slc25a32	0.0248614	1.32303	3.78242e-05	0.440038
ENSRNOG00000006305	Slc38a2	0.00529207	1.54037	1.01933e-06	0.482765
ENSRNOG00000012782	Tmem2	0.0154739	1.66911	0.0492972	0.6212
ENSRNOG00000007964	Tp53inp1	0.0156081	2.12223	0.0194743	0.402455
ENSRNOG00000056135	Tsc22d3	0.0164052	1.46353	0.0177261	0.581641
ENSRNOG00000006972	Zfp189	0.00696844	2.36771	0.0096961	0.365585
